# Supplementary material for: Comparison of Evolutionary Relationships between Branchiostoma floridae, Ciona intestinalis, and Homo sapiens Globins Provide Evidence of Gene Co-Option and Convergent Evolution
Source: Int J Mol Sci. 2023 Nov 6;24(21):16009. doi: 10.3390/ijms242116009 (PMC10650076; doi:10.3390/ijms242116009)
Supplement: Supplementary file 1 [file ijms-24-16009-s001.zip]

Archive with 1 entries (1 files):
- ijms-2667306-supplementary.xlsx
