# Supplementary material for: Comparison of Evolutionary Relationships between Branchiostoma floridae, Ciona intestinalis, and Homo sapiens Globins Provide Evidence of Gene Co-Option and Convergent Evolution
Source: Int J Mol Sci. 2023 Nov 6;24(21):16009. doi: 10.3390/ijms242116009 (PMC10650076; doi:10.3390/ijms242116009)
Supplement: Supplementary file 1 [file ijms-24-16009-s001.zip › ijms-2667306-supplementary.xlsx]

## Sheet: Table 1 suppl
	Supplementary table of Ciona globin genes in databases
	This study			NCBI
	Gene name	Suggested similarity		Gene		mRNA			Protein			Conserved domain 1			Conserved domain 2
				exons*		sequence	length (nt)		sequence	length (aa)		name	position¶		name	position¶
	Gb-1	hemoglobin α/β		6		XM_004226929.4	1443		XP_004226977.1	156		myoglobin-like; cd01040	11..150
	Gb-1 (splicing variant)			5		XM_026837901.1	1292		XP_026693702.1	156		myoglobin-like; cd01040	11..150		alternative transcription start site
	Gb-2	hemoglobin α/β		3		XM_002119084.5	805		XP_002119120.1	159		myoglobin-like; cd01040	11..150
	Gb-3	myoglobin/cytoglobin?		4		NM_001032528.1	462†		NP_001027700.1	153		myoglobin-like; cd01040	11..149
	Gb-4	invertebrate extracellular globin		7		NM_001032529.1	882†		NP_001027701.1	293		myoglobin-like; cd01040	143..282		signal peptide, cleavage site	1..20
	Gb-5	neuroglobin/pseudogene?		4		XM_002119265.4	975		XP_002119301.1	164		myoglobin-like; cd01040	17..158
	Gb-6	androglobin		38		XM_002124539.4	4978		XP_002124575.1	1554		globin_like; cl21461	776..849		CysPc; Calpain domains; cl00051	169..277
	*: number of exons
	†: length for coding sequence
	¶: amino acid position
